# Supplementary material for: Corroborating molecular species discovery: Four new pine-feeding species of Chionaspis (Hemiptera, Diaspididae)
Source: Zookeys. 2013 Feb 18;(270):37–58. doi: 10.3897/zookeys.270.2910 (PMC3652468; doi:10.3897/zookeys.270.2910)
Supplement: XML Treatment for Chionaspis sonorae [file zookeys.270.2910-treatment3.xml]

<!DOCTYPE tp:taxon-treatment
  PUBLIC "-//TaxonX//DTD Taxonomic Treatment Publishing DTD v0 20100105//EN" "tax-treatment-NSO.dtd">
<tp:taxon-treatment xmlns:tp="http://www.plazi.org/taxpub"><tp:treatment-meta><mixed-citation publication-type="journal"><person-group><name><surname>Vea</surname><given-names>Isabelle M.</given-names></name><name><surname>Gwiazdowski</surname><given-names>Rodger A.</given-names></name><name><surname>Normark</surname><given-names>Benjamin B.</given-names></name></person-group><article-title>Corroborating molecular species discovery: Four new pine-feeding species of 
                    <italic>Chionaspis</italic> (Hemiptera, Diaspididae)
                </article-title><source>Zookeys</source><day>18</day><month>2</month><year>2013</year><volume>2013</volume><issue>270</issue><fpage>37</fpage><lpage>58</lpage><pub-id pub-id-type="doi">10.3897/zookeys.270.2910</pub-id></mixed-citation></tp:treatment-meta><tp:nomenclature><tp:taxon-name>
                        <tp:taxon-name-part taxon-name-part-type="genus">Chionaspis</tp:taxon-name-part>
                        <tp:taxon-name-part taxon-name-part-type="species">sonorae</tp:taxon-name-part>
                    <object-id xmlns:xlink="http://www.w3.org/1999/xlink" xlink:type="simple">urn:lsid:zoobank.org:act:B04204CC-3A4F-4BC2-9BB3-25A3CAC95C44</object-id>
								<object-id xmlns:xlink="http://www.w3.org/1999/xlink" xlink:type="simple">http://species-id.net/wiki/Chionaspis_sonorae</object-id>
								</tp:taxon-name><tp:taxon-authority>Vea</tp:taxon-authority><tp:taxon-status xmlns:xlink="http://www.w3.org/1999/xlink" xlink:type="simple">sp. n.</tp:taxon-status><xref ref-type="fig" rid="F3">Figure 3</xref></tp:nomenclature><tp:treatment-sec sec-type="Morphogroup"><title>Morphogroup B in <xref ref-type="bibr" rid="B17">Gwiazdowski et al. (2011)</xref>.</title></tp:treatment-sec><tp:treatment-sec sec-type="Type material"><title>Type material.</title><p><bold>Type locality.</bold> Mexico, Sonora state, Tecora, <named-content xmlns:xlink="http://www.w3.org/1999/xlink" content-type="dwc:verbatimCoordinates" xlink:type="simple">28°22.45'N, 108°56.11'W</named-content>, on needle of <italic><tp:taxon-name>Pinus engelmannii</tp:taxon-name></italic> Carr, 8 October 2007, R. Gwiazdowski, T.R. Van Devender and A. Lilia Reina coll.</p><p><bold>Type specimens:</bold> Holotype adult female, slide-mount in balsam. Original label “D1781A, Mexico: Sonora, Yecora, 8.x.2007, <named-content xmlns:xlink="http://www.w3.org/1999/xlink" content-type="dwc:verbatimCoordinates" xlink:type="simple">28°22'26.8"N, 108°56'06.3"W</named-content>, R. Gwiazdowski, T. R. Van Devender, L.Van Devender, <italic><tp:taxon-name>Pinus engelmannii</tp:taxon-name></italic> (Carr.)”, deposited at CNIN.</p><p>Paratypes: Adult females on separate slides, D1781C and F same collection data as D1781A; D1781C deposited at CNIN and D1781 F deposited at UMAM.</p><p>Other material examined: Adult female, original label “D1780A, Mexico, Sonora, West of Yecora, 7.x.2007, <named-content xmlns:xlink="http://www.w3.org/1999/xlink" content-type="dwc:verbatimCoordinates" xlink:type="simple">28°21'33.5"N, 109°01'48.3"W</named-content>, R. Gwiazdowski, T. R. Van Devender, L. Van Devender, Pinus engelmannii (Carr.)”, deposited at USNM. Adult females on separate slides, D1780B, C, D, E, F and G, same collection data as D1780A, deposited at UMAM.</p></tp:treatment-sec><tp:treatment-sec sec-type="Diagnosis"><title>Diagnosis.</title><p><italic><tp:taxon-name>Chionaspis sonorae</tp:taxon-name></italic> Vea is distinguishable from other <italic><tp:taxon-name>Chionaspis</tp:taxon-name></italic> by the combination of the following characters (<xref ref-type="table" rid="T1">Table 1</xref>): median lobe shape unusual, broad, medial margins parallel or slightly convergent in basal half, abruptly angled near midpoint, with distal half divergent, serrated; yoke horseshoe-shaped; microducts sparse.</p></tp:treatment-sec><tp:treatment-sec sec-type="Description"><title>Description.</title><p><bold>Field characters:</bold> All pine-feeding <italic><tp:taxon-name>Chionaspis</tp:taxon-name></italic> reported here, including <italic><tp:taxon-name>Chionaspis heterophyllae</tp:taxon-name></italic> and <italic><tp:taxon-name>Chionaspis pinifoliae</tp:taxon-name></italic> are indistinguishable by eye in the field. See the description above for <italic><tp:taxon-name>Chionaspis brachycephalon</tp:taxon-name></italic> Vea.</p><p><bold>Slide-mounted adult female</bold> (<xref ref-type="fig" rid="F3">Figure 3</xref>) spindle-shaped and elongate, lobed laterally and broader posteriorly (broadest at metathorax or abdominal segment 1), length of holotype 1.29 mm, range (n=10) 1.29 – 1.83 mm; maximum width of holotype: 0.59 mm; range (n=10) 0.59 – 0.7 mm.</p><p><bold>Pygidium:</bold> <bold>Lobes</bold>. Posterior margin with 3 pairs of definite lobes, fourth pair of lobes appearing as series of low, sclerotized points; paraphyses absent. L1 separated by space 0.3 times width of lobes, with a horseshoe-shaped yoke, lateral margins of lobes divergent, medial margin parallel from the base to midpoint, then diverging in apical half (with notches on diverging part); L2 bilobed, entire, shorter than L1, medial lobule larger; L3 slightly notched on lateral side or entire, bilobed but with outer lobule membranous, subequal or slightly smaller than inner lobule. <bold>Gland spines.</bold> Gland spine formula 1-1-1 (microduct formula 1-1-1), with 1 gland spine near each body margin of abdominal segment 5; without gland spines between L1. <bold>Ducts.</bold> Large macroducts in submedian area of segments 5 and 6 (with 4 – 7 (5) on segment 5 and 4 – 5 (5) on segment 6), in submarginal areas of segment 5 (with 5 – 7 (7)), and in marginal area of seg<!--PageBreak--><!--PageBreak-->ments 5 to 7 (with 1 on segment 7, 2 on segment 6, 2 on segment 5); absent on segment 8. Largest macroduct on segment 7 (between L1 and L2) 15 – 20 (17.5) μm long. Small macroducts sparse on segment 5 (sometimes 2). Pygidial microducts on venter in submarginal areas of segment 5 to 7, with 0 – 2 (2) ducts on segment 5, 1 – 4 (2) ducts on segment 6 and 1 – 2 (2) ducts on segment 7; pygidial microducts absent from dorsum. <bold>Pores.</bold> Perivulvar pores with 5 loculi, in 5 groups, 1 median with 12 – 24 (15) pores, 2 anterolateral with 24 – 35 (28) pores, 2 posterolateral with 27 – 33 (30) pores. <bold>Anal opening.</bold> Located 7.7 – 16.3 (11) times length of anal opening from base of median lobes, diameter 10 – 17.5 (14.5) μm long. <bold>Setae.</bold> Dorsal setae: 2 setose on L1, 1 setose (~ 11 µm) between lobules of L2 and L3. Ventral setae: 1 small on L1, 1 marginal at base of each gland spine cluster and 1 on submarginal area of each segment, 2 in submedian area of segment 6, half as long as dorsal setae; 2 pairs of setae in a row anterior to the vulva.</p><p><bold>Prepygidium: Gland spines.</bold> Near each body margin from segment 2 to 4, absent from mesothorax, metathorax and segment 1; 4 – 8 (6) on segment 2, 4 – 7 (5) on segment 3 and 1 – 4 (2) on segment 4. Gland spines on segments 3 and 4 protruding from margin and about same size as those on segment 5. Gland spines on segment 2 the smallest and never protruding from the margin. <bold>Ducts</bold>. Macroducts of 2 sizes; larger macroducts in submedian areas of abdominal segments 4 and 3. Small macroducts in submedian area of any or all of segments 3 and 4, in marginal areas from meso- or metathorax to segment 3. Prepygidial microducts almost absent on both surfaces, with a few on segment 2.</p><p><bold>Cephalothorax:</bold> Microducts sparse on venter and dorsum, with a slight concentration around posterior thoracic spiracles and head. Perispiracular pores with 3 loculi, anterior spiracles with 5 – 6 (6) pores, posterior spiracles with 1 – 3 (2) pores. Eyes represented by small sclerotized area, located on body margin at level near anterior clypeolabral shield. Antennae each with 1 long seta and 2 minute setae, distance between antennae 60 – 117.5 (80) µm.</p></tp:treatment-sec><tp:treatment-sec sec-type="Etymology"><title>Etymology.</title><p>The epithet <italic>sonorae</italic> is a Latin noun, the genitive form of Sonora, meaning “of Sonora”.</p><fig id="F3" position="float" orientation="portrait"><label>Figure 3.</label><caption><p><italic><tp:taxon-name>Chionaspis sonorae</tp:taxon-name></italic> Vea sp. n., adult female.</p></caption><graphic xmlns:xlink="http://www.w3.org/1999/xlink" xlink:href="ZooKeys-270-037-g003.jpg" position="float" orientation="portrait" xlink:type="simple"/></fig></tp:treatment-sec><tp:treatment-sec><!--Section generated to contain objects referenced in tp:taxon-treatment.--><table-wrap position="float" orientation="portrait" id="T1"><label>Table 1.</label><caption><p>Diagnostic morphological characters for six species of pine-feeding <italic><tp:taxon-name>Chionaspis</tp:taxon-name></italic>.</p></caption><table><tbody><tr><td rowspan="1" colspan="1"><bold>Features</bold></td><td rowspan="1" colspan="1"> <bold><italic><tp:taxon-name>Chionaspis pinifoliae</tp:taxon-name> (Fitch)</italic></bold></td><td rowspan="1" colspan="1"><bold><italic><tp:taxon-name>Chionaspis heterophyllae</tp:taxon-name></italic> Cooley</bold></td><td rowspan="1" colspan="1"><bold><italic><tp:taxon-name>Chionaspis brachycephalon</tp:taxon-name></italic> Vea, sp. n.</bold></td><td rowspan="1" colspan="1"><bold><italic><tp:taxon-name>Chionaspis caudata</tp:taxon-name></italic> Vea, sp. n.</bold></td><td rowspan="1" colspan="1"><bold><italic><tp:taxon-name>Chionaspis sonorae</tp:taxon-name></italic> Vea, sp. n.</bold></td><td rowspan="1" colspan="1"><bold><italic><tp:taxon-name>Chionaspis torreyanae</tp:taxon-name></italic> Vea, sp. n.</bold></td></tr><tr><td rowspan="1" colspan="1">Margins of prothorax</td><td rowspan="1" colspan="1">slightly convergent towards anterior</td><td rowspan="1" colspan="1">slightly convergent towards anterior</td><td rowspan="1" colspan="1">sharply convergent towards anterior</td><td rowspan="1" colspan="1">slightly convergent towards anterior</td><td rowspan="1" colspan="1">slightly convergent towards anterior</td><td rowspan="1" colspan="1">slightly convergent towards anterior</td></tr><tr><td rowspan="1" colspan="1">Gland spine formula</td><td rowspan="1" colspan="1">1-1-1</td><td rowspan="1" colspan="1">1-1-1</td><td rowspan="1" colspan="1">2-2-2</td><td rowspan="1" colspan="1">2-2-1</td><td rowspan="1" colspan="1">1-1-1</td><td rowspan="1" colspan="1">2-2-2</td></tr><tr><td rowspan="1" colspan="1">Microduct formula</td><td rowspan="1" colspan="1">1-1-1</td><td rowspan="1" colspan="1">1-1-1</td><td rowspan="1" colspan="1">3-2-2</td><td rowspan="1" colspan="1">2-2-1</td><td rowspan="1" colspan="1">1-1-1</td><td rowspan="1" colspan="1">2-2-2</td></tr><tr><td rowspan="1" colspan="1">Shape of the median lobes (L1)</td><td rowspan="1" colspan="1">basally slightly diverging, then parallel sided</td><td rowspan="1" colspan="1">diverging throughout</td><td rowspan="1" colspan="1">diverging throughout</td><td rowspan="1" colspan="1">parallel sided</td><td rowspan="1" colspan="1">medial margin parallel sided to mid margin then diverging</td><td rowspan="1" colspan="1">basally slightly diverging, then parallel sided</td></tr><tr><td rowspan="1" colspan="1">Gland spine between L1</td><td rowspan="1" colspan="1">0</td><td rowspan="1" colspan="1">0</td><td rowspan="1" colspan="1">0</td><td rowspan="1" colspan="1">1</td><td rowspan="1" colspan="1">0</td><td rowspan="1" colspan="1">0</td></tr><tr><td rowspan="1" colspan="1">Gland spines on segment 5</td><td rowspan="1" colspan="1">1</td><td rowspan="1" colspan="1">1</td><td rowspan="1" colspan="1">1 – 2 (2)</td><td rowspan="1" colspan="1">0</td><td rowspan="1" colspan="1">1</td><td rowspan="1" colspan="1">1</td></tr><tr><td rowspan="1" colspan="1">Gland spines on segment 4</td><td rowspan="1" colspan="1">1 – 3</td><td rowspan="1" colspan="1">1 – 3</td><td rowspan="1" colspan="1">2–5 (4)</td><td rowspan="1" colspan="1">1 – 2 (1)</td><td rowspan="1" colspan="1">1 – 4 (2)</td><td rowspan="1" colspan="1">1 – 2 (2) </td></tr><tr><td rowspan="1" colspan="1">Gland spines on segment 3</td><td rowspan="1" colspan="1">2-7</td><td rowspan="1" colspan="1">2-5</td><td rowspan="1" colspan="1">2 – 6 (4)</td><td rowspan="1" colspan="1">1 – 7 (4)</td><td rowspan="1" colspan="1">4 – 7 (5)</td><td rowspan="1" colspan="1">2 – 4 (3)</td></tr><tr><td rowspan="1" colspan="1">Submedial macroducts on  segment 6</td><td rowspan="1" colspan="1">2 – 6 (3)</td><td rowspan="1" colspan="1">2 – 4 (3)</td><td rowspan="1" colspan="1">4 – 7 (5)</td><td rowspan="1" colspan="1">3 – 4 (3)</td><td rowspan="1" colspan="1">4 – 5 (5)</td><td rowspan="1" colspan="1">3 – 6 (4)</td></tr><tr><td rowspan="1" colspan="1">L1 margin</td><td rowspan="1" colspan="1">Entire or medial notches</td><td rowspan="1" colspan="1">Lateral and medial notches</td><td rowspan="1" colspan="1">Medial notches</td><td rowspan="1" colspan="1">Entire (rarely notched)</td><td rowspan="1" colspan="1">Notches on diverging part of medial margin</td><td rowspan="1" colspan="1">Entire (rarely one notch)</td></tr><tr><td rowspan="1" colspan="1">L2 margin</td><td rowspan="1" colspan="1">Entire</td><td rowspan="1" colspan="1">Entire or with a few small notches </td><td rowspan="1" colspan="1">Sometimes notched</td><td rowspan="1" colspan="1">Medial lobule slightly notched, lateral lobule entire</td><td rowspan="1" colspan="1">Entire</td><td rowspan="1" colspan="1">Entire</td></tr><tr><td rowspan="1" colspan="1">L3 </td><td rowspan="1" colspan="1">Entire</td><td rowspan="1" colspan="1">Inner lobule entire or with a few small notches, outer lobule strongly notched</td><td rowspan="1" colspan="1">Inner lobule with minute notches, outer lobule notched and obsolete</td><td rowspan="1" colspan="1">Medial lobule entire, lateral lobule recessed, and notched</td><td rowspan="1" colspan="1">Entire or with slight notches</td><td rowspan="1" colspan="1">Entire</td></tr></tbody></table></table-wrap></tp:treatment-sec><ref-list><ref id="B17"><mixed-citation xmlns:xlink="http://www.w3.org/1999/xlink" xlink:type="simple"><person-group><name name-style="western"><surname>Gwiazdowski</surname><given-names>RA</given-names></name><name name-style="western"><surname>Vea</surname><given-names>IM</given-names></name><name name-style="western"><surname>Andersen</surname><given-names>J</given-names></name><name name-style="western"><surname>Normark</surname><given-names>BB</given-names></name></person-group> (<year>2011</year>)<article-title> Discovery of cryptic species among North American pine-feeding <italic>Chionaspis</italic> scale insects (Hemiptera: Diaspididae).</article-title><source>Biological Journal of the Linnean Society </source><volume>47</volume>: <fpage>47</fpage>-<lpage>62</lpage>. doi: <ext-link ext-link-type="uri" xlink:href="http://dx.doi.org/ 10.1111/j.1095-8312.2011.01716.x" xlink:type="simple"> 10.1111/j.1095-8312.2011.01716.x</ext-link></mixed-citation></ref></ref-list></tp:taxon-treatment>
