# Supplementary material for: Corroborating molecular species discovery: Four new pine-feeding species of Chionaspis (Hemiptera, Diaspididae)
Source: Zookeys. 2013 Feb 18;(270):37–58. doi: 10.3897/zookeys.270.2910 (PMC3652468; doi:10.3897/zookeys.270.2910)
Supplement: XML Treatment for Chionaspis torreyanae [file zookeys.270.2910-treatment4.xml]

<!DOCTYPE tp:taxon-treatment
  PUBLIC "-//TaxonX//DTD Taxonomic Treatment Publishing DTD v0 20100105//EN" "tax-treatment-NSO.dtd">
<tp:taxon-treatment xmlns:tp="http://www.plazi.org/taxpub"><tp:treatment-meta><mixed-citation publication-type="journal"><person-group><name><surname>Vea</surname><given-names>Isabelle M.</given-names></name><name><surname>Gwiazdowski</surname><given-names>Rodger A.</given-names></name><name><surname>Normark</surname><given-names>Benjamin B.</given-names></name></person-group><article-title>Corroborating molecular species discovery: Four new pine-feeding species of 
                    <italic>Chionaspis</italic> (Hemiptera, Diaspididae)
                </article-title><source>Zookeys</source><day>18</day><month>2</month><year>2013</year><volume>2013</volume><issue>270</issue><fpage>37</fpage><lpage>58</lpage><pub-id pub-id-type="doi">10.3897/zookeys.270.2910</pub-id></mixed-citation></tp:treatment-meta><tp:nomenclature><tp:taxon-name>
                        <tp:taxon-name-part taxon-name-part-type="genus">Chionaspis</tp:taxon-name-part>
                        <tp:taxon-name-part taxon-name-part-type="species">torreyanae</tp:taxon-name-part>
                    <object-id xmlns:xlink="http://www.w3.org/1999/xlink" xlink:type="simple">urn:lsid:zoobank.org:act:1EF8C3A2-CE72-420E-BE4D-9B07AD27BBA5</object-id>
								<object-id xmlns:xlink="http://www.w3.org/1999/xlink" xlink:type="simple">http://species-id.net/wiki/Chionaspis_torreyanae</object-id>
								</tp:taxon-name><tp:taxon-authority>Vea</tp:taxon-authority><tp:taxon-status xmlns:xlink="http://www.w3.org/1999/xlink" xlink:type="simple">sp. n.</tp:taxon-status><xref ref-type="fig" rid="F4">Figure 4</xref></tp:nomenclature><tp:treatment-sec sec-type="Morphogroup"><title>Morphogroup E in <xref ref-type="bibr" rid="B17">Gwiazdowski et al. (2011)</xref>.</title></tp:treatment-sec><tp:treatment-sec sec-type="Type material"><title>Type material.</title><p><bold>Type location:</bold> U.S.A., California, Channel Islands, Santa Rosa Island, <named-content xmlns:xlink="http://www.w3.org/1999/xlink" content-type="dwc:verbatimCoordinates" xlink:type="simple">33°59.09'N, 120°1.42'W</named-content>, on needle of <italic><tp:taxon-name>Pinus torreyana insularis</tp:taxon-name></italic> Schoenherr <italic>et al</italic>., 23 January 2008, C. Greene coll.</p></tp:treatment-sec><tp:treatment-sec sec-type="Type specimen"><title>Type specimen:</title><p>Holotype adult female, slide-mount in balsam. Original label “D2238A, USA: California, Santa Rosa Island, 23.i.2008, <named-content xmlns:xlink="http://www.w3.org/1999/xlink" content-type="dwc:verbatimCoordinates" xlink:type="simple">33°59'5.4"N, 120°01'25.4"W</named-content>, Carolyn Greene, <italic><tp:taxon-name>Pinus torreyana insularis</tp:taxon-name></italic> ”, deposited at UMAM.</p><p><!--PageBreak--><!--PageBreak-->Paratypes: Adult females on separate slides, D2238D, E and G, same information as D2238A, deposited at USNM.</p><p>Other material examined: Adult female, slide-mount in balsam, original label “D1557A, USA: California, San Diego, 30.viii.2006, <named-content xmlns:xlink="http://www.w3.org/1999/xlink" content-type="dwc:verbatimCoordinates" xlink:type="simple">32°56'27.2"N, 117°15'41.0"W</named-content>, Rodger Gwiazdowski, <italic><tp:taxon-name>Pinus torreyana</tp:taxon-name></italic>”, deposited at UMAM. Adult females on separate slides, D1557D, E, F and G, same collection as D1557A, deposited at UMAM.</p><p>Adult female, slide-mount in balsam, original label “D1559A, USA: California, San Diego, 30.iii.2006, <named-content xmlns:xlink="http://www.w3.org/1999/xlink" content-type="dwc:verbatimCoordinates" xlink:type="simple">32°55'12.9"N, 117°15'09.9"W</named-content>, R. Gwiazdowski, <italic><tp:taxon-name>Pinus torreyana</tp:taxon-name></italic>’, deposited at UMAM. Adult female, D1559C, same collection data as D1559A, deposited at UMAM.</p><p>Adult female, slide-mount in balsam, original label “D2235A, USA: California, Santa Rosa Island, 23.i.2008, <named-content xmlns:xlink="http://www.w3.org/1999/xlink" content-type="dwc:verbatimCoordinates" xlink:type="simple">33°59'04"N, 120°01'34.9"N</named-content>, Carolyn Greene, <italic><tp:taxon-name>Pinus torreyana insularis</tp:taxon-name></italic> ”, deposited at USNM. DNA:AMCC: 205821. Adult female, slide-mount in balsam, original label “D2236A, USA: California, Santa Rosa Island, 23.i.2008, <named-content xmlns:xlink="http://www.w3.org/1999/xlink" content-type="dwc:verbatimCoordinates" xlink:type="simple">33°59’4.9"N, 120°01’35"W</named-content>, Carolyn Greene, <italic><tp:taxon-name>Pinus torreyana insularis</tp:taxon-name></italic>”, deposited at UMAM.</p><p>Adult female, slide mount in balsam, original label “D2240A, USA: California, Santa Rosa Island, <named-content xmlns:xlink="http://www.w3.org/1999/xlink" content-type="dwc:verbatimCoordinates" xlink:type="simple">33°59'2.3"N, 120° 1'11.7"W</named-content>”, Carolyn Greene, <italic><tp:taxon-name>Pinus torreyana insularis</tp:taxon-name></italic>”, deposited at UMAM. Adult females on separate slides, D2240C and D, same collection data as D2240A, deposited at UMAM.</p></tp:treatment-sec><tp:treatment-sec sec-type="Diagnosis"><title>Diagnosis.</title><p><italic><tp:taxon-name>Chionaspis torreyanae</tp:taxon-name></italic> Vea differs from other <italic><tp:taxon-name>Chionaspis</tp:taxon-name></italic> with the combination of following characters (<xref ref-type="table" rid="T1">Table 1</xref>): gland spine formula 2-2-2, microduct formula 2-2-2, other abdominal gland spines usually each subtended by 2 microducts, unnotched pygidial lobes.</p></tp:treatment-sec><tp:treatment-sec sec-type="Description"><title>Description.</title><p><bold>Field characters:</bold> All pine-feeding <italic><tp:taxon-name>Chionaspis</tp:taxon-name></italic> reported here, including <italic><tp:taxon-name>Chionaspis heterophyllae</tp:taxon-name></italic> and <italic><tp:taxon-name>Chionaspis pinifoliae</tp:taxon-name></italic> are indistinguishable by eye in the field. See the description above for <italic><tp:taxon-name>Chionaspis brachycephalon</tp:taxon-name></italic> Vea.</p><p><bold>Slide-mounted adult female</bold> (<xref ref-type="fig" rid="F4">Figure 4</xref>): spindle-shaped and elongate, lobed laterally and broader posteriorly (generally broadest at metathorax), length of holotype 1.55 mm, range (n=16) 1.15 mm – 1.65 mm; maximum width of holotype: 0.65 mm; range (n=16) 0.475 – 0.875 mm, maximum width at metathorax, rarely on first abdominal segment.</p><p><bold>Pygidium: Lobes</bold>. Posterior margin with 3 pairs of definite lobes (L1, L2 and L3), fourth pair (L4) of lobes appear as series of low, sclerotized points; paraphyses absent. L1 separated by space 0.3 – 1 (0.6) times width of lobes, with a thick, protruding, U-shaped yoke uniting L1, lateral margins of lobes parallel, slightly diverging near apex, medial margin parallel-sided. L1 usually entire (1 minute notch may be present); L2 bilobed, smaller than L1, medial lobule always larger, both lobules entire; L3 bilobed, lateral lobule usually obsolete, or, when present, shorter than medial lobule but about equal in width. <bold>Gland spines.</bold> Gland spine formula 2-2-2 (microduct formula 2-2-2), with 1 short gland spine near each body margin on abdominal segment 5; without gland spines between median lobes. <bold>Ducts.</bold> Large macroducts in submedian area of segments 5 and 6 (with 4 – 6 (5) on segment 5 and 3 – 6 (4) on segment 6); in sub<!--PageBreak-->marginal areas of segment 5 (with 5 – 8 (6)); in marginal area of segments 5 to 7 (with 2 – 3 (2) on segment 5, 2 on segment 6 and 1 on segment 7); absent on segment 8. Largest macroduct on segment 7 (between L1 and L2) 15 – 22.5 (20) μm long. Pygidial microducts always on venter in submarginal areas of segment 5 to 7, with 1 – 2 (1) duct on segment 5, 2 ducts on segment 6 and 1 duct on segment 7; pygidial microducts absent from dorsum. <bold>Pores.</bold> Perivulvar pores with 5 loculi, in 5 groups, 1 median with 8 – 17 (8) pores, 2 anterolateral with 20 – 27 (23) pores, 2 posterolateral with 17 – 26 (20) pores. <bold>Anal opening.</bold> Located 6.1 – 11.2 (9) times length of anal opening from base of median lobes, diameter 12.5 – 17.5 (15) μm. <bold>Setae.</bold> Dorsal setae: 2 setose on L1, 1 setose (~ 11 m) between lobules of L2 and L3. Ventral setae: 1 small on L1, 1 marginal at base of each gland spine cluster and 1 in submarginal area of each segment, 2 in submedian area of segment 6, small and short; 2 pairs of setae in a row anterior to the vulva.</p><p><bold>Prepygidium: Gland spines.</bold> Near each body margin from segment 1 or 2 to 4, absent from mesothorax and metathorax; with 0 – 3 (0) on segment 1, 1 – 7 (3) on segment 2, 2 – 4 (3) on segment 3 and 1 – 2 (2) gland spine on segment 4 with 2 microducts extending, short and protruding from margin. Gland spines from segment 1 to 3 the smallest and never protruding from margin. <bold>Ducts.</bold> Macroducts of 2 sizes; largest macroducts in submedian and submarginal areas of abdominal segments 4 and 3. Small macroducts in submedian area of either or both of segments 3 and 4, in marginal areas from meso- or metathorax to segment 3. Prepygidial microducts sparsely present on venter and dorsum from segment 1 to 4.</p><p><bold>Cephalothorax:</bold> Microducts sparsely present on venter and dorsum.Perispiracular pores primarily with 3 loculi, anterior spiracles with 5 – 8 (6) pores, posterior spiracles with 2 – 5 (3) pores. Eyes represented by small sclerotized area, located on body margin at level near anterior clypeolabral shield. Antennae each with 1 long seta and 2 shorter setae, distance between two antennae 65 – 135 (85) μm.</p></tp:treatment-sec><tp:treatment-sec sec-type="Etymology"><title>Etymology.</title><p>The epithet <italic>torreyanae</italic> is a Latin noun, genitive case, meaning “of <italic>torreyana</italic>”, referring to the pine species <italic><tp:taxon-name>Pinus torreyana</tp:taxon-name></italic>, on which <italic><tp:taxon-name>Chionaspis torreyanae</tp:taxon-name></italic> Vea was collected.</p><fig id="F4" position="float" orientation="portrait"><label>Figure 4.</label><caption><p><italic><tp:taxon-name>Chionaspis torreyanae</tp:taxon-name></italic> Vea sp. n., adult female.</p></caption><graphic xmlns:xlink="http://www.w3.org/1999/xlink" xlink:href="ZooKeys-270-037-g004.jpg" position="float" orientation="portrait" xlink:type="simple"/></fig></tp:treatment-sec><tp:treatment-sec><!--Section generated to contain objects referenced in tp:taxon-treatment.--><table-wrap position="float" orientation="portrait" id="T1"><label>Table 1.</label><caption><p>Diagnostic morphological characters for six species of pine-feeding <italic><tp:taxon-name>Chionaspis</tp:taxon-name></italic>.</p></caption><table><tbody><tr><td rowspan="1" colspan="1"><bold>Features</bold></td><td rowspan="1" colspan="1"> <bold><italic><tp:taxon-name>Chionaspis pinifoliae</tp:taxon-name> (Fitch)</italic></bold></td><td rowspan="1" colspan="1"><bold><italic><tp:taxon-name>Chionaspis heterophyllae</tp:taxon-name></italic> Cooley</bold></td><td rowspan="1" colspan="1"><bold><italic><tp:taxon-name>Chionaspis brachycephalon</tp:taxon-name></italic> Vea, sp. n.</bold></td><td rowspan="1" colspan="1"><bold><italic><tp:taxon-name>Chionaspis caudata</tp:taxon-name></italic> Vea, sp. n.</bold></td><td rowspan="1" colspan="1"><bold><italic><tp:taxon-name>Chionaspis sonorae</tp:taxon-name></italic> Vea, sp. n.</bold></td><td rowspan="1" colspan="1"><bold><italic><tp:taxon-name>Chionaspis torreyanae</tp:taxon-name></italic> Vea, sp. n.</bold></td></tr><tr><td rowspan="1" colspan="1">Margins of prothorax</td><td rowspan="1" colspan="1">slightly convergent towards anterior</td><td rowspan="1" colspan="1">slightly convergent towards anterior</td><td rowspan="1" colspan="1">sharply convergent towards anterior</td><td rowspan="1" colspan="1">slightly convergent towards anterior</td><td rowspan="1" colspan="1">slightly convergent towards anterior</td><td rowspan="1" colspan="1">slightly convergent towards anterior</td></tr><tr><td rowspan="1" colspan="1">Gland spine formula</td><td rowspan="1" colspan="1">1-1-1</td><td rowspan="1" colspan="1">1-1-1</td><td rowspan="1" colspan="1">2-2-2</td><td rowspan="1" colspan="1">2-2-1</td><td rowspan="1" colspan="1">1-1-1</td><td rowspan="1" colspan="1">2-2-2</td></tr><tr><td rowspan="1" colspan="1">Microduct formula</td><td rowspan="1" colspan="1">1-1-1</td><td rowspan="1" colspan="1">1-1-1</td><td rowspan="1" colspan="1">3-2-2</td><td rowspan="1" colspan="1">2-2-1</td><td rowspan="1" colspan="1">1-1-1</td><td rowspan="1" colspan="1">2-2-2</td></tr><tr><td rowspan="1" colspan="1">Shape of the median lobes (L1)</td><td rowspan="1" colspan="1">basally slightly diverging, then parallel sided</td><td rowspan="1" colspan="1">diverging throughout</td><td rowspan="1" colspan="1">diverging throughout</td><td rowspan="1" colspan="1">parallel sided</td><td rowspan="1" colspan="1">medial margin parallel sided to mid margin then diverging</td><td rowspan="1" colspan="1">basally slightly diverging, then parallel sided</td></tr><tr><td rowspan="1" colspan="1">Gland spine between L1</td><td rowspan="1" colspan="1">0</td><td rowspan="1" colspan="1">0</td><td rowspan="1" colspan="1">0</td><td rowspan="1" colspan="1">1</td><td rowspan="1" colspan="1">0</td><td rowspan="1" colspan="1">0</td></tr><tr><td rowspan="1" colspan="1">Gland spines on segment 5</td><td rowspan="1" colspan="1">1</td><td rowspan="1" colspan="1">1</td><td rowspan="1" colspan="1">1 – 2 (2)</td><td rowspan="1" colspan="1">0</td><td rowspan="1" colspan="1">1</td><td rowspan="1" colspan="1">1</td></tr><tr><td rowspan="1" colspan="1">Gland spines on segment 4</td><td rowspan="1" colspan="1">1 – 3</td><td rowspan="1" colspan="1">1 – 3</td><td rowspan="1" colspan="1">2–5 (4)</td><td rowspan="1" colspan="1">1 – 2 (1)</td><td rowspan="1" colspan="1">1 – 4 (2)</td><td rowspan="1" colspan="1">1 – 2 (2) </td></tr><tr><td rowspan="1" colspan="1">Gland spines on segment 3</td><td rowspan="1" colspan="1">2-7</td><td rowspan="1" colspan="1">2-5</td><td rowspan="1" colspan="1">2 – 6 (4)</td><td rowspan="1" colspan="1">1 – 7 (4)</td><td rowspan="1" colspan="1">4 – 7 (5)</td><td rowspan="1" colspan="1">2 – 4 (3)</td></tr><tr><td rowspan="1" colspan="1">Submedial macroducts on  segment 6</td><td rowspan="1" colspan="1">2 – 6 (3)</td><td rowspan="1" colspan="1">2 – 4 (3)</td><td rowspan="1" colspan="1">4 – 7 (5)</td><td rowspan="1" colspan="1">3 – 4 (3)</td><td rowspan="1" colspan="1">4 – 5 (5)</td><td rowspan="1" colspan="1">3 – 6 (4)</td></tr><tr><td rowspan="1" colspan="1">L1 margin</td><td rowspan="1" colspan="1">Entire or medial notches</td><td rowspan="1" colspan="1">Lateral and medial notches</td><td rowspan="1" colspan="1">Medial notches</td><td rowspan="1" colspan="1">Entire (rarely notched)</td><td rowspan="1" colspan="1">Notches on diverging part of medial margin</td><td rowspan="1" colspan="1">Entire (rarely one notch)</td></tr><tr><td rowspan="1" colspan="1">L2 margin</td><td rowspan="1" colspan="1">Entire</td><td rowspan="1" colspan="1">Entire or with a few small notches </td><td rowspan="1" colspan="1">Sometimes notched</td><td rowspan="1" colspan="1">Medial lobule slightly notched, lateral lobule entire</td><td rowspan="1" colspan="1">Entire</td><td rowspan="1" colspan="1">Entire</td></tr><tr><td rowspan="1" colspan="1">L3 </td><td rowspan="1" colspan="1">Entire</td><td rowspan="1" colspan="1">Inner lobule entire or with a few small notches, outer lobule strongly notched</td><td rowspan="1" colspan="1">Inner lobule with minute notches, outer lobule notched and obsolete</td><td rowspan="1" colspan="1">Medial lobule entire, lateral lobule recessed, and notched</td><td rowspan="1" colspan="1">Entire or with slight notches</td><td rowspan="1" colspan="1">Entire</td></tr></tbody></table></table-wrap></tp:treatment-sec><ref-list><ref id="B17"><mixed-citation xmlns:xlink="http://www.w3.org/1999/xlink" xlink:type="simple"><person-group><name name-style="western"><surname>Gwiazdowski</surname><given-names>RA</given-names></name><name name-style="western"><surname>Vea</surname><given-names>IM</given-names></name><name name-style="western"><surname>Andersen</surname><given-names>J</given-names></name><name name-style="western"><surname>Normark</surname><given-names>BB</given-names></name></person-group> (<year>2011</year>)<article-title> Discovery of cryptic species among North American pine-feeding <italic>Chionaspis</italic> scale insects (Hemiptera: Diaspididae).</article-title><source>Biological Journal of the Linnean Society </source><volume>47</volume>: <fpage>47</fpage>-<lpage>62</lpage>. doi: <ext-link ext-link-type="uri" xlink:href="http://dx.doi.org/ 10.1111/j.1095-8312.2011.01716.x" xlink:type="simple"> 10.1111/j.1095-8312.2011.01716.x</ext-link></mixed-citation></ref></ref-list></tp:taxon-treatment>
